# Supplementary material for: Beyond Risk Prediction: Considering Upstream Universal Suicide Prevention to Decrease Risk and Increase Resilience
Source: Behav Sci (Basel). 2026 Feb 9;16(2):243. doi: 10.3390/bs16020243 (PMC12938543; doi:10.3390/bs16020243)
Supplement: Supplementary file 1 [file behavsci-16-00243-s001.zip]

Archive with 1 entries (1 files):
- behavsci-4097089-supplementary.pdf
